# Supplementary material for: Long-Term Fluorescent Tissue Marking Using Tissue-Adhesive Porphyrin with Polycations Consisting of Quaternary Ammonium Salt Groups
Source: Int J Mol Sci. 2022 Apr 11;23(8):4218. doi: 10.3390/ijms23084218 (PMC9029083; doi:10.3390/ijms23084218)
Supplement: Supplementary file 1 [file ijms-23-04218-s001.zip]

Archive with 1 entries (1 files):
- ijms-1668446-supplementary.pdf
